# Supplementary material for: Role of aspartate aminotransferase in predicting Pediatric carbon monoxide poisoning outcomes: a Multicenter retrospective cohort study
Source: Toxicol Res (Camb). 2025 Nov 12;14(6):tfaf154. doi: 10.1093/toxres/tfaf154 (PMC12611249; doi:10.1093/toxres/tfaf154)
Supplement: the_patients_prgonosis_revised_tfaf154 [file the_patients_prgonosis_revised_tfaf154.xlsx]

## Sheet: Sheet 1
Patient	Date	AGE	Gender	GCS upon discharge	Discharge disposition
1	2014/02/22	1	F	E4V2M5	Outpatient department follow up
2	2017/01/04	4	F	E4VeM6	Transferred to the other medical center for the second opinion
3	2010/10/10	16	F	E1V1M1	Outpatient department follow up
4	2010/05/11	11	F	E1V1M5	Outpatient department follow up
5	2016/01/25	14	F	E4VeM6	Discharge against medical advice
6	2008/12/25	6	M	E4V1M6	Outpatient department follow up
7	2009/12/01	5	F	E2V1M1	Outpatient department follow up
